# Supplementary material for: High Fat Diets Sex-Specifically Affect the Renal Transcriptome and Program Obesity, Kidney Injury, and Hypertension in the Offspring
Source: Nutrients. 2017 Apr 3;9(4):357. doi: 10.3390/nu9040357 (PMC5409696; doi:10.3390/nu9040357)
Supplement: Supplementary file 1 [file nutrients-09-00357-s001.zip]

Archive with 1 entries (1 files):
- Supplementary materials.doc
